# Supplementary material for: Brominated Depsidones with Antibacterial Effects from a Deep-Sea-Derived Fungus Spiromastix sp
Source: Mar Drugs. 2024 Feb 3;22(2):78. doi: 10.3390/md22020078 (PMC10890614; doi:10.3390/md22020078)
Supplement: Supplementary file 1 [file marinedrugs-22-00078-s001.zip]

Archive with 1 entries (1 files):
- marinedrugs-2848042-supplementary.pdf
